# Supplementary material for: Improved Methods for Assessing Therapeutic Potential of Antifungal Agents against Dermatophytes and Their Application in the Development of NP213, a Novel Onychomycosis Therapy Candidate
Source: Antimicrob Agents Chemother. 2019 Apr 25;63(5):e02117-18. doi: 10.1128/AAC.02117-18 (PMC6496068; doi:10.1128/AAC.02117-18)
Supplement: Supplemental file 1 [file AAC.02117-18-s0001.xlsx]

## Sheet: Sheet1
			NP213 (mg/L)
Genus	Species	Strain	MIC	MFC
Microsporum	canis	DM 2006 1051	1093.1	ND
Microsporum	canis	DM 2006 1248	546.65	ND
Microsporum	canis	DM 2006 1387	1093.1	ND
Microsporum	canis	DM 2006 1422	1093.1	ND
Microsporum	canis	DSMZ 10708	2186.6	ND
Microsporum	canis	DM 2006 1544	1093.1	ND
Microsporum	gypseum	DM 2006 1248	<109.31	ND
Trichophyton	interdigitale	NCPF0335	500	1000
Trichophyton	interdigitale	DM 2006 0386	>4373.2	ND
Trichophyton	interdigitale	DM 2006 1459	500	1000
Trichophyton	interdigitale	DM 2006 1856	250	250
Trichophyton	mentagrophytes	ATCC-MYA-4439	1000	500
Trichophyton	mentagrophytes	DM 2006 0978	500	1000
Trichophyton	mentagrophytes	DM 2006 1023	546.65	ND
Trichophyton	mentagrophytes	DM 2006 1091	546.65	ND
Trichophyton	mentagrophytes	DM 2006 1125	2186.6	ND
Trichophyton	mentagrophytes	DM 2006 1126	1093.1	ND
Trichophyton	mentagrophytes	DM 2006 1190	546.65	ND
Trichophyton	mentagrophytes	DM 2006 1218b	546.65	ND
Trichophyton	mentagrophytes	DM 2006 1223	546.65	ND
Trichophyton	mentagrophytes	DM 2006 1249	546.65	ND
Trichophyton	mentagrophytes	DM 2006 1257	546.65	ND
Trichophyton	mentagrophytes	DM 2006 1283	546.65	ND
Trichophyton	mentagrophytes	DM 2006 1312	500	500
Trichophyton	mentagrophytes	DM 2006 1350	546.65	ND
Trichophyton	mentagrophytes	DM 2006 1357	1093.1	ND
Trichophyton	mentagrophytes	DM 2006 1377	1093.1	ND
Trichophyton	mentagrophytes	DM 2006 1407	546.65	ND
Trichophyton	mentagrophytes	DM 2006 1498	1093.1	ND
Trichophyton	mentagrophytes	DM 2006 1503	1093.1	ND
Trichophyton	mentagrophytes	DM 2006 1542	546.65	ND
Trichophyton	mentagrophytes	DM 2006 1543	546.65	ND
Trichophyton	mentagrophytes	DM 2006 1548	1093.1	ND
Trichophyton	mentagrophytes	DM 2006 1585	500	1000
Trichophyton	mentagrophytes	DM 2006 1642(1)	546.65	ND
Trichophyton	mentagrophytes	DM 2006 1863	1093.1	ND
Trichophyton	mentagrophytes	DM 2006 1894	1093.1	ND
Trichophyton	rubrum	NCPF0118	1000	1000
Trichophyton	rubrum	ATCC-MYA-4438	1000	2000
Trichophyton	rubrum	2011-1000	2000	2000
Trichophyton	rubrum	2011-1001	1000	1000
Trichophyton	rubrum	2011-1002	1000	2000
Trichophyton	rubrum	2011-1003	1000	2000
Trichophyton	rubrum	2011-1004	500	2000
Trichophyton	rubrum	2011-1005	2000	2000
Trichophyton	rubrum	2011-1006	2000	2000
Trichophyton	rubrum	2011-1007	1000	2000
Trichophyton	rubrum	2011-1009	1000	2000
Trichophyton	rubrum	2011-1010	1000	2000
Trichophyton	rubrum	DM 2006 0129	500	1000
Trichophyton	rubrum	DM 2006 0184	546.65	ND
Trichophyton	rubrum	DM 2006 0275	>1093.1	ND
Trichophyton	rubrum	DM 2006 0315	>1093.1	ND
Trichophyton	rubrum	DM 2006 0341	1093.1	2000
Trichophyton	rubrum	DM 2006 0348	546.65	ND
Trichophyton	rubrum	DM 2006 0353(1)	>1093.1	ND
Trichophyton	rubrum	DM 2006 0377	>1093.1	ND
Trichophyton	rubrum	DM 2006 0407	546.65	ND
Trichophyton	rubrum	DM 2006 0428	1093.1	2000
Trichophyton	rubrum	DM 2006 0432	>1093.1	ND
Trichophyton	rubrum	DM 2006 0451	>1093.1	ND
Trichophyton	rubrum	DM 2006 0487	1000	2000
Trichophyton	rubrum	DM 2006 0488	546.65	ND
Trichophyton	rubrum	DM 2006 0517	1093.1	2000
Trichophyton	rubrum	DM 2006 0902(2)	546.65	ND
Trichophyton	rubrum	DM 2006 0903	1000	1000
Trichophyton	rubrum	DM 2006 0921	>1093.1	ND
Trichophyton	rubrum	DM 2006 0932(1)	2186.6	ND
Trichophyton	rubrum	DM 2006 0953	2186.6	ND
Trichophyton	rubrum	DM 2006 0956(2)	1093.1	ND
Trichophyton	rubrum	DM 2006 0970	>1093.1	ND
Trichophyton	rubrum	DM 2006 1008	500	1000
Trichophyton	rubrum	DM 2006 1053	1093.1	ND
Trichophyton	rubrum	DM 2006 1066	>1093.1	ND
Trichophyton	rubrum	DM 2006 1078	2186.6	ND
Trichophyton	rubrum	DM 2006 1093	1093.1	1000
Trichophyton	rubrum	DM 2006 1113	>1093.1	ND
Trichophyton	rubrum	DM 2006 1117	2186.6	ND
Trichophyton	rubrum	DM 2006 1193	1093.1	ND
Trichophyton	rubrum	DM 2006 1206	2186.6	ND
Trichophyton	rubrum	DM 2006 1256	>1093.1	ND
Trichophyton	rubrum	DM 2006 1289	1093.1	ND
Trichophyton	rubrum	DM 2006 1377(1)	2186.6	ND
Trichophyton	rubrum	DM 2006 1358	2186.6	ND
Trichophyton	rubrum	DM 2006 1424	1093.1	ND
Trichophyton	rubrum	DM 2006 1445	273.325	ND
Trichophyton	rubrum	DM 2006 1570	1093.1	ND
Trichophyton	rubrum	DM 2006 1661	2000	4000
Trichophyton	rubrum	DM 2006 1828	546.65	ND
Trichophyton	rubrum	DM 2006 1832	2186.6	1000
Trichophyton	rubrum	DM 2006 1840	1093.1	ND
Trichophyton	rubrum	DM 2006 1845	546.65	500
Trichophyton	rubrum	DM 2006 1875	1093.1	1000
Trichophyton	rubrum	Par 18 d 0	4000	ND
Trichophyton	rubrum	Par 20 d 0	2000	ND
Trichophyton	rubrum	Par 20 d 60	4000	ND
Trichophyton	rubrum	Par 20 d 180	4000	ND
Trichophyton	rubrum	Par 26 d 0	4000	ND
Trichophyton	rubrum	Par 26 d 29	2000	ND
Trichophyton	rubrum	Par 26 d 60	2000	ND
Trichophyton	rubrum	Par 26 d 180	1000	ND
Trichophyton	rubrum	Par 29 d 29	>4000	ND
Trichophyton	rubrum	Par 29 d 60	4000	ND
Trichophyton	rubrum	Par 29 d 180	4000	ND
Trichophyton	rubrum	Par 45 d 0	1000	ND
Trichophyton	rubrum	Par 45 d 60	4000	ND
Trichophyton	rubrum	Par 45 d 90	2000	ND
Trichophyton	rubrum	Par 45 d 180	2000	ND
Trichophyton	rubrum	Par 52 d 60	4000	ND
Trichophyton	rubrum	Par 52 d 180	4000	ND
Trichophyton	soudanense	DM 2006 0169	>4372.3	ND
Trichophyton	soudanense	DM 2006 1003	2186.6	ND
Trichophyton	soudanense	DM 2006 1109(2)	2186.6	ND
Trichophyton	tonsurans	NCPF0245	1093.1	ND
Trichophyton	tonsurans	DM 2006 0169	2186.6	ND
Trichophyton	tonsurans	DM 2006 0704	546.65	ND
Trichophyton	tonsurans	DSMZ12285	1093.1	ND
